# Supplementary material for: Prevalence and spatiotemporal dynamics of HIV-1 Circulating Recombinant Form 03_AB (CRF03_AB) in the Former Soviet Union countries
Source: PLoS One. 2020 Oct 23;15(10):e0241269. doi: 10.1371/journal.pone.0241269 (PMC7584246; doi:10.1371/journal.pone.0241269)
Supplement: S3 Table — (XLSX) [file pone.0241269.s008.xlsx]

## Sheet: Лист1
	S3 Table. GenBank Accession numbers, origin information and sampling date for the HIV-1 sequences used in this study.
	#	GenBank Acc. No.	Country	Location	Date
	HIV-1 CRF03_AB recombinant dataset
	1	MN187977	Russia	Cherepovets	2018
	2	MN187981	Russia	Cherepovets	2017
	3	MN187982	Russia	Cherepovets	2017
	4	MN187987	Russia	Cherepovets	2017
	5	MN187988	Russia	Cherepovets	2018
	6	MN187989	Russia	Cherepovets	2018
	7	MN187990	Russia	Cherepovets	2017
	8	MN187992	Russia	Cherepovets	2017
	9	MN187995	Russia	Cherepovets	2017
	10	MN187997	Russia	Cherepovets	2018
	11	MN188000	Russia	Cherepovets	2017
	12	MN188001	Russia	Cherepovets	2017
	13	MN188006	Russia	Cherepovets	2017
	14	MN188007	Russia	Cherepovets	2018
	15	MN188008	Russia	Cherepovets	2018
	16	MN188010	Russia	Cherepovets	2018
	17	MN188012	Russia	Cherepovets	2018
	18	MN188013	Russia	Cherepovets	2018
	19	MN188014	Russia	Cherepovets	2018
	20	MN188015	Russia	Cherepovets	2018
	21	MN188016	Russia	Cherepovets	2018
	22	MN188017	Russia	Cherepovets	2018
	23	MN188019	Russia	Cherepovets	2018
	24	MN188022	Russia	Cherepovets	2018
	25	AF193276	Russia	Kaliningrad	1997
	26	AF193277	Russia	Kaliningrad	1998
	27	EU345775	Russia	Kaliningrad	1998
	28	EU345777	Russia	Kaliningrad	1998
	29	EU345778	Russia	Kaliningrad	1998
	30	EU345779	Russia	Kaliningrad	1998
	31	AF414006	Belarus	Belarus	2000
	32	MF143595	Belarus	Belarus	2008
	33	HE657485	Belarus	Belarus	2010
	34	FR773523	Belarus	Belarus	2010
	35	MF143596	Belarus	Belarus	2015
	36	JX946627	Lithuania	Lithuania	2008
	37	JX946634	Lithuania	Lithuania	2008
	38	JX946637	Lithuania	Lithuania	2008
	39	JX946639	Lithuania	Lithuania	2008
	40	JX946640	Lithuania	Lithuania	2008
	41	JX946642	Lithuania	Lithuania	2008
	42	JX946644	Lithuania	Lithuania	2008
	43	DQ328559	Azerbaijan	Azerbaijan	2002
	44	MF941231	China	China	2013
	45	JX431846	Estonia	Estonia	2010
	46	MF403382	Spain	Spain	2007
	47	MF403358	Spain	Spain	2012
	48	MF403353	Spain	Spain	2012
	49	MF403376	Spain	Spain	2012
	50	MF109476	United Kingdom	United Kingdom	2013
	51	KF498470	Kazakhstan	Kazakhstan	2012
	52	MH543263	Tajikistan	Tajikistan	2017
	53	MH543264	Tajikistan	Tajikistan	2017
	54	MH543262	Tajikistan	Tajikistan	2017
	55	MH543268	Tajikistan	Tajikistan	2017
	56	MH543292	Tajikistan	Tajikistan	2017
	57	EF103194	Russia	Elista	2006
	58	EU345793	Russia	Yamalo-Nenets Autonomous district	2004
	59	EU345782	Russia	Perm'	1998
	60	EU345783	Russia	Perm'	1999
	61	EU345768	Russia	Cherepovets	2001
	62	HQ449392	Russia	Krasnodar	2008
	63	HQ161919	Russia	Smolensk	2008
	64	KJ870318	Russia	Unknown	2010
	65	KP659667	Russia	Perm'	2011
	66	KP659685	Russia	Perm'	2011
	67	KJ870561	Russia	Novosibirsk	2012
	68	KJ499580	Russia	Kazan'	2012
	69	MK294969	Russia	Veliky Novgorod	2014
	70	MF668571	Russia	Sakhalin	2015
	71	MF668589	Russia	Sakhalin	2015
	72	KX640183	Russia	Tyumen'	2015
	73	MH061961	Russia	Ekaterinburg	2016
	74	MH061979	Russia	Ekaterinburg	2016
	75	MH061993	Russia	Ekaterinburg	2016
	76	MH062003	Russia	Ekaterinburg	2016
	77	MN116272	Russia	Sverdlovsk district	2016
	78	MN116308	Russia	Tyumen'	2016
	79	MN116309	Russia	Tyumen'	2016
	80	MK795102	Russia	Krasnodar	2016
	81	MH062016	Russia	Ekaterinburg	2017
	82	MH062020	Russia	Ekaterinburg	2017
	83	MH062022	Russia	Ekaterinburg	2017
	84	MH062023	Russia	Ekaterinburg	2017
	85	MH062026	Russia	Ekaterinburg	2017
	86	MH062030	Russia	Ekaterinburg	2017
	87	MG063804	Russia	Kirgizstan	2017
	88	KY370195	Russia	Ukraine	2015
	89	HQ739038	Russia	Kazakhstan	2009
	90	HQ739039	Russia	Kazakhstan	2009
	91	MT461095	Russia	Yamalo-Nenets Autonomous district	2009
	92	MT461110	Russia	Ekaterinburg	2018
	93	MT461111	Russia	Ekaterinburg	2018
	94	MT461096	Russia	Sverdlovsk district	2006
	95	MT461099	Russia	Yamalo-Nenets Autonomous district	2009
	96	MT461097	Russia	Yamalo-Nenets Autonomous district	2005
	97	MT461098	Russia	Yamalo-Nenets Autonomous district	2007
	98	MT461112	Russia	Ekaterinburg	2018
	99	MT461113	Russia	Ekaterinburg	2018
	100	MT461100	Russia	Yamalo-Nenets Autonomous district	2007
	101	MT461114	Russia	Ekaterinburg	2018
	102	MT461115	Russia	Ekaterinburg	2018
	103	MT461116	Russia	Ekaterinburg	2018
	104	MT461117	Russia	Ekaterinburg	2018
	105	MT461118	Russia	Ekaterinburg	2018
	106	MT461101	Russia	Yamalo-Nenets Autonomous district	2013
	107	MT461102	Russia	Yamalo-Nenets Autonomous district	2009
	108	MT461119	Russia	Ekaterinburg	2018
	109	MT461085	Russia	Saint-Petersburg	2013
	110	MT461120	Russia	Ekaterinburg	2018
	111	MT461121	Russia	Ekaterinburg	2018
	112	MT461103	Russia	Yamalo-Nenets Autonomous district	2012
	113	MT461122	Russia	Unknown	2018
	114	MT461086	Russia	Saint-Petersburg	2011
	115	MT461123	Russia	Ekaterinburg	2018
	116	MT461087	Russia	Saint-Petersburg	2014
	117	MT461124	Russia	Ekaterinburg	2018
	118	MT461125	Russia	Ekaterinburg	2018
	119	MT461126	Russia	Ekaterinburg	2018
	120	MT461088	Russia	Saint-Petersburg	2014
	121	MT461104	Russia	Yamalo-Nenets Autonomous district	2007
	122	MT461127	Russia	Ekaterinburg	2018
	123	MT461128	Russia	Ekaterinburg	2018
	124	MT461105	Russia	Yamalo-Nenets Autonomous district	2011
	125	MT461129	Russia	Ekaterinburg	2018
	126	MT461130	Russia	Ekaterinburg	2018
	127	MT461106	Russia	Yamalo-Nenets Autonomous district	2006
	128	MT461131	Russia	Ekaterinburg	2018
	129	MT461132	Russia	Ekaterinburg	2018
	130	MT461133	Russia	Ekaterinburg	2018
	131	MT461134	Russia	Ekaterinburg	2018
	132	MT461089	Russia	Kaliningrad	2016
	133	MT461135	Russia	Ekaterinburg	2018
	134	MT461136	Russia	Ekaterinburg	2019
	135	MT461090	Russia	Saint-Petersburg	2007
	136	MT461137	Russia	Ekaterinburg	2019
	137	MT461138	Russia	Ekaterinburg	2018
	138	MT461139	Russia	Ekaterinburg	2018
	139	MT461140	Russia	Ekaterinburg	2019
	140	MT461091	Russia	Saint-Petersburg	2007
	141	MT461141	Russia	Nizhniy Tagil	2018
	142	MT461142	Russia	Unknown	2018
	143	MT465468	Russia	Cherepovets	2018
	144	MT461092	Russia	Saint-Petersburg	2018
	145	MT461143	Russia	Ekaterinburg	2019
	146	MT461108	Russia	Tyumen'	2006
	147	MT461109	Russia	Yamalo-Nenets Autonomous district	2006
	148	MT461093	Russia	Kaliningrad	2011
	149	MT461094	Russia	Saint-Petersburg	2009
	150	MT461107	Russia	Omsk	2015
	151	MT465467	Russia	Krasnodar	2015
	HIV-1 sub-subtype A6 dataset
	1	AF193275	Belarus	Belarus	1997
	2	EU345608	Belarus	Belarus	1997
	3	EU345609	Belarus	Belarus	1997
	4	EU345610	Belarus	Belarus	1997
	5	EU345611	Belarus	Belarus	1997
	6	EU345612	Belarus	Belarus	1997
	7	EU345613	Belarus	Belarus	1997
	8	DQ205254	Georgia	Georgia	1998
	9	DQ205255	Georgia	Georgia	1998
	10	DQ205256	Georgia	Georgia	1998
	11	DQ207944	Georgia	Georgia	1998
	12	EU345696	Kazakhstan	Kazakhstan	1998
	13	EU345698	Kazakhstan	Kazakhstan	1998
	14	EU345699	Kazakhstan	Kazakhstan	1998
	15	AF400677	Moldova	Moldova	1997
	16	AF400675	Moldova	Moldova	1997
	17	AF400680	Moldova	Moldova	1997
	18	AF400678	Moldova	Moldova	1997
	19	AF400676	Moldova	Moldova	1997
	20	AF400679	Moldova	Moldova	1997
	21	EU345780	Russia	Russia	1999
	22	EU345781	Russia	Russia	1999
	23	KM247294	Russia	Russia	1999
	24	KM247297	Russia	Russia	1999
	25	KM247298	Russia	Russia	1999
	26	KM247299	Russia	Russia	1999
	27	KM247300	Russia	Russia	1999
	28	EU345784	Russia	Russia	1999
	29	EU345785	Russia	Russia	1999
	30	EU345854	Russia	Russia	1999
	31	EU345786	Russia	Russia	1999
	32	EU345787	Russia	Russia	1999
	33	EU345788	Russia	Russia	1999
	34	EU345859	Russia	Russia	1999
	35	EU345789	Russia	Russia	1999
	36	EU345831	Russia	Russia	1999
	37	EU345832	Russia	Russia	1999
	38	EU345833	Russia	Russia	1999
	39	EU345834	Russia	Russia	1999
	40	EU345835	Russia	Russia	1999
	41	EU345836	Russia	Russia	1999
	42	EU345837	Russia	Russia	1999
	43	EU345838	Russia	Russia	1999
	44	EU345839	Russia	Russia	1999
	45	EU345840	Russia	Russia	1999
	The sixty one sequences obtained in this study (MT461085-MT461143, MT465467-MT465468) will become available in the near future.
